# Supplementary material for: The effect of hyperbaric oxygen therapy on cognition, performance, proteomics, and telomere length—The difference between zero and one: A case report
Source: Front Neurol. 2022 Jul 29;13:949536. doi: 10.3389/fneur.2022.949536 (PMC9373903; doi:10.3389/fneur.2022.949536)
Supplement: Supplementary file 1 [file Table_1.XLSX]

## Sheet: Sheet 1
Assay	Cluster
BOLA1	1
PCARE	4
FH	1
CACNA1C	1
PNMA2	1
CSPG5	1
BCAT2	1
LELP1	1
STEAP4	1
BRME1	1
TFAP2A	1
DEFB104A_DEFB104B	2
ATXN2	1
SH3BGRL2	1
LMOD2	1
KRT8	1
HTR1B	1
RRP15	1
MAP1LC3A	1
CHP1	1
CORO6	4
ARHGEF5	1
TXNL1	1
BHLHE40	1
SAG	2
CDH4	1
SPTBN2	1
ADGRV1	1
NLGN2	1
DEFB116	1
HTR1A	2
OTOA	1
BRD2	1
CD3D	1
ART5	1
RAB3GAP1	1
DCUN1D1	1
ECSCR	1
HDAC9	1
SCN2A	3
MYOM1	1
OMP	1
DOCK9	1
ELAVL4	1
KLRC1	1
BLOC1S2	1
SCIN	3
DEFB118	2
DGCR6	1
IFNL2	1
ARMCX2	1
AGBL2	1
UPK3A	1
VAV3	1
CDKL5	2
SYNGAP1	1
TJP3	1
TUBB3	1
CTNNA1	2
ZPR1	1
GRIN2B	3
GABRA4	2
SCN3B	1
CNGB3	2
KIRREL1	1
CNTF	1
KLF4	1
GLP1R	1
TSPAN7	1
SNAP25	1
RANBP2	1
CBLN1	1
TMPRSS11B	1
SMS	1
ITPRIP	1
ARID3A	1
IGDCC3	1
KCNC4	1
IMPG1	1
CRYM	1
KIF20B	1
LYPLA2	1
FZD8	1
GPR101	2
CACNB1	1
CEND1	1
DNLZ	2
IL13RA2	1
TP73	1
ERC2	1
HNF1A	1
GNGT1	2
CASC3	1
CD164L2	2
TBR1	1
LRRC38	1
DYNLT1	1
SLC1A4	2
DOC2B	1
TPBGL	3
CLNS1A	1
CHRM1	1
FZD10	1
DIPK1C	2
MFAP3L	2
STX1B	1
DUSP29	2
MYL6B	2
TARM1	3
PFDN6	1
MSLNL	1
TMCO5A	1
PRKAG3	4
TTF2	1
PMS1	1
DDX53	1
MDM1	1
NLGN1	1
AMIGO1	1
DTX2	1
C2orf69	1
CLEC2L	2
TRIM40	1
EPB41L5	2
FARSA	1
SOWAHA	2
MICALL2	1
CLIC5	2
MRI1	1
DDX25	1
NAA80	1
CGN	2
LRFN2	1
BATF	1
SLC44A4	1
FRMD7	2
KCNH2	4
NRXN3	2
CRTAP	2
SCN3A	1
PGM2	1
SOX9	1
LRTM1	2
LRP2BP	2
MN1	2
OSTN	2
TDO2	2
CNTNAP4	2
PDRG1	2
RBP1	2
CUZD1	2
CADPS	1
CABP2	1
MYLPF	2
PSMD5	1
GTPBP2	1
PPT1	2
SCN2B	1
AP2B1	1
LYSMD3	1
SCT	3
CAMLG	1
DCC	1
EFNB2	1
AKR1B10	2
AIDA	2
CLGN	4
RAC3	2
RPGR	1
LRP2	2
RRAS	1
IFT20	1
PTH	2
UROS	1
SV2A	1
GBA	1
MAG	1
SEZ6	1
COL28A1	1
CIT	1
TEX101	1
CHM	1
CCDC28A	2
FBN2	1
SLA2	1
LETM1	1
SNAPIN	1
LRTM2	2
NMT1	1
EIF4G3	1
MRPL28	1
ARFIP1	1
SEPTIN3	1
INPP5J	1
DLGAP5	1
GRIK2	1
SORBS1	1
SPAG1	1
ATXN2L	1
SOX2	2
TPSD1	2
NRN1	2
RBFOX3	2
CDK5RAP3	1
KLHL41	2
S100A14	4
NFIC	1
MYO6	2
SPACA5_SPACA5B	2
LEO1	1
FCER1A	1
DSCAM	2
ARHGEF10	1
RLN1	2
MYCBP2	1
PPP1R14D	2
PAFAH1B3	4
RGS10	1
DNM3	2
CCDC50	1
VWC2L	1
PCBP2	1
GART	1
FAM171A2	3
HJV	2
C1QBP	1
GNAS	1
PHACTR2	1
EDF1	1
PPP1R14A	1
SAFB2	1
GPR158	2
LMOD1	1
TMEM25	1
TSC22D1	1
GOLGA3	1
RNASEH2A	1
REEP4	1
ELAC1	1
RTN4IP1	1
SUOX	1
LCN15	2
MCEE	1
RBM17	1
NARS1	1
MRPL58	1
HNRNPUL1	1
SATB1	1
CACNB3	1
FGD3	1
GID8	1
BRSK2	2
DDHD2	1
EFHD1	4
PCDH12	1
SCRIB	1
ALDH5A1	1
HLA-A	2
C1QTNF6	4
IDO1	1
S100G	1
AKT2	1
CSNK2A1	2
STXBP1	1
ASPSCR1	1
AZI2	1
TOM1L2	1
PSMD1	1
IGBP1	1
RGCC	1
PIBF1	1
GIGYF2	1
PDLIM5	1
OTUD7B	1
FKBP14	1
NEO1	2
VGF	2
LDLRAP1	1
OCLN	1
CAMSAP1	1
NT5C1A	1
TMPRSS11D	2
DNAJC21	1
VSNL1	1
BLOC1S3	1
HHEX	1
FGFBP3	2
LMNB2	1
PLB1	2
DOK1	1
IMPACT	1
HIP1R	1
AK2	1
DLG4	1
DHRS4L2	1
MORC3	1
CDH23	1
TAX1BP1	1
CDAN1	1
CCAR2	1
MTHFD2	1
SYT1	1
STX3	1
GFRAL	3
CLSTN3	1
PRSS53	1
KIAA0319	2
C7orf50	1
PALM2	1
GSTT2B	1
HSD17B14	1
PTPRR	1
CALCB	3
PLXDC2	2
YAP1	1
NAPRT	1
NGRN	1
CHCHD10	1
AP3S2	1
DNPEP	1
PRKAR2A	1
TNIP1	1
TXNDC9	1
PNLIPRP1	1
WASHC3	1
PRND	1
EIF1AX	1
CAPS	1
FNDC1	2
GBP1	1
INSL3	1
DNAJA4	1
SPRR3	2
SNRPB2	1
ARHGEF1	1
ESYT2	1
CASP7	1
HDGFL2	1
FTCD	2
MAP2	1
AMPD3	1
ZHX2	1
TIMM8A	1
CRYGD	1
SH3GLB2	1
PLSCR3	1
GCC1	1
KCTD5	1
ATXN3	1
BAP18	1
HEPACAM2	2
BCL2L1	1
GIPC2	1
SMTN	1
PLCB2	1
MINK1	1
CTRL	1
SEPTIN8	1
DXO	1
CRYBB2	2
KLRK1	2
GAST	2
USP28	1
OSBPL2	1
SPTLC1	1
OPHN1	1
PLEKHO1	1
PITHD1	4
SSH3	1
CPLX2	1
GJA8	1
CREB3	1
CDC25A	3
ARHGAP5	2
KIR3DL2	1
CLASP1	1
FGF9	1
GIMAP8	1
SMC3	3
BTNL10	1
SPRING1	1
VWA5A	1
GAGE2A	1
PSMC3	4
PDE1C	2
BEX3	2
SLC34A3	1
DNAJA1	1
MAPK13	1
CREBZF	1
TRIM26	1
CYTH3	1
PDIA5	1
STAU1	1
MLLT1	1
PFDN4	1
RASGRF1	1
PDIA2	3
TAGLN3	4
PDXDC1	1
EVI2B	3
PAIP2B	1
IL3	3
ATP1B4	1
DCUN1D2	3
H2AP	1
TOP1MT	1
TPRKB	1
DCDC2C	1
RBM25	2
BTLA	1
THAP12	1
MRPL52	1
DCLRE1C	1
PBK	4
IZUMO1	1
FGF7	2
CDC123	1
IL25	4
MANEAL	1
KHDC3L	2
TMOD4	2
MORF4L2	1
PCNA	1
ATF4	1
NMRK2	1
CDK1	1
PRAME	1
GAD1	1
PHLDB2	3
PDCL2	1
IGLON5	2
MUCL3	2
CYB5A	4
JMJD1C	2
ANKRA2	4
SLIRP	1
HMMR	1
ESPL1	2
MAPRE3	1
MYH7B	1
VCPKMT	1
LYZL2	2
UNC79	1
CLINT1	2
STOML2	3
BSND	2
ZP4	3
CEP350	1
REST	4
CEP152	1
MORN4	2
BCL7A	4
GATA3	1
SLC28A1	4
FOS	2
SHC1	2
ERCC1	1
GRSF1	1
COL9A2	2
CD82	1
GTF2IRD1	2
CA7	4
TET2	2
LSM8	1
PPIE	2
TEX33	2
UPK3BL1	4
SLK	1
IFIT3	1
ID4	2
GAS2	1
PAFAH2	1
CEP290	1
SEPTIN7	1
TAP1	1
TLR2	2
PPP1R12B	1
MTHFSD	1
SAT2	1
KIAA1549	3
CEACAM20	4
EVPL	1
IFIT1	1
PKN3	1
KIAA1549L	1
EFCAB2	1
CENPJ	1
MTUS1	1
CCND2	2
ERI1	1
CDH22	2
COL4A4	2
SH3GL3	4
TRDMT1	1
ARHGAP30	1
RAPGEF2	1
MORF4L1	1
NFKB2	1
BRD1	1
ARAF	1
GADD45B	1
TXK	2
HRAS	1
TCP11	3
OFD1	1
NEK7	1
CEACAM18	1
EPN1	1
GABARAPL1	3
RAD51	1
GUCY2C	1
TAB2	1
TIGIT	1
RNF4	1
SERPINH1	1
SAP18	3
RPE	1
ITGAX	2
PTTG1	1
MNAT1	1
CINP	3
CENPF	1
TNPO1	2
MAGEA3	1
PRUNE2	2
TRIM24	1
VSTM2B	2
VPS28	1
TPPP2	2
ALMS1	1
CASP4	1
ACADM	1
TMED1	1
RNF43	1
SHPK	2
MAPKAPK2	1
TK1	3
FUT1	3
SPRR1B	1
RGL2	2
IL9	1
CTAG1A_CTAG1B	1
OGT	2
PARD3	1
CD3E	1
ZNF75D	2
SMAD2	1
NENF	1
ENSA	2
RCC1	1
DHPS	1
GPD1	2
TG	1
PPP1CC	1
IL2RG	2
LARP1	1
EPGN	3
SNX2	1
THTPA	1
ACRBP	1
VPS4B	1
SMPDL3B	2
SLC13A1	1
WDR46	1
COMMD9	1
ERN1	1
KIAA2013	2
NACC1	1
DUSP13	1
DTNB	1
LAMTOR5	2
IMMT	1
SUSD4	3
MINDY1	1
VSIG10	2
LUZP2	1
TDP1	1
YJU2	1
PXDNL	1
CMIP	1
IL22	2
REG3G	4
MTSS2	1
PCSK7	1
TMEM106A	1
NUBP1	2
CCDC134	1
GABARAP	1
DYNLT3	1
LMOD1	1
TGFB2	2
SMAD3	1
UNG	1
MPRIP	1
BCL7B	4
KIR2DL2	2
FAM171B	1
ARG2	2
GPRC5C	3
DYNC1H1	1
MAMDC4	2
TARS1	1
LRRFIP1	1
PRC1	2
RAB44	1
ZNRF4	1
AP1G2	1
ENOPH1	2
ZNF830	1
AMOTL2	1
S100A3	1
RAB2B	1
BTN1A1	2
GLYR1	1
EDDM3B	1
WFDC1	2
LACRT	1
UBE2B	1
NDST1	1
INSL4	4
VSIG2	2
TADA3	1
SDCCAG8	1
HSPA2	1
STAM	1
CHCHD6	1
KLK15	3
USP25	1
TRIM58	1
ITIH5	1
RFC4	1
PCDHB15	2
NMI	1
AHSA1	1
ALDH2	2
FNTA	1
RALY	1
LTB	2
CAPN3	2
KIR2DS4	2
PTPRH	1
DNAJB14	1
PBXIP1	1
SDHB	1
GPHA2	1
GORASP2	1
SH3BP1	1
LRRC37A2	2
SLMAP	1
EIF2AK2	1
CEACAM19	1
MCTS1	1
SLC9A3R2	2
TNFAIP2	1
HDDC2	1
INSL5	1
TOP1	1
ZNRD2	1
ATRAID	2
ZFYVE19	1
SSNA1	1
BCL2	1
SCRIB	1
PCDH7	1
DUT	1
DNM1	1
MEP1A	1
NAP1L4	1
SNX18	1
SWAP70	1
AP3B1	1
CWC15	1
CD101	1
KAZN	1
TRIM25	1
ADGRE1	1
NUDT16	1
CDC42BPB	1
UFD1	1
OTUD6B	1
ADAM9	4
GPR15L	1
CYB5R2	1
MTIF3	1
FAM3D	1
PALM	1
PCDH9	3
GLIPR1	2
DDX1	2
PCYT2	1
JPT2	1
NDUFB7	1
ACOT13	1
ARF6	1
SUGP1	1
CETN3	1
RBP7	1
EFCAB14	1
PTPRK	1
TMED8	1
FAM13A	1
COL24A1	1
OGA	1
ATG16L1	1
PHLDB1	1
MAP2K1	1
GPIHBP1	1
TSPAN8	2
SMNDC1	1
DNAJC9	1
PSAPL1	1
IDO1	1
C9orf40	1
NCR3LG1	2
IFNAR1	2
MTSS1	1
PSCA	2
YARS1	1
CEACAM16	1
EGFLAM	1
IST1	1
ENDOU	2
FKBPL	1
CD86	1
LMNB1	1
PPP2R5A	1
CIRBP	1
SERPINI2	1
IFI30	1
BRAP	1
GIPC3	1
CDC26	1
SPINT3	1
NFU1	1
ITGB6	2
JCHAIN	4
IFNG	1
LILRB4	2
IL13	2
IL10	2
ARNT	1
TNFAIP8	1
LTO1	1
ACTN4	1
LAP3	1
AMBN	1
LRRN1	2
PREB	2
IL24	2
CEP164	1
NBN	1
FCRL3	1
PRKAB1	1
CXCL12	2
NRTN	1
IL17D	3
MILR1	1
PRDX3	1
ICA1	1
IRAK1	1
IL12RB1	1
IL1RL2	1
IL1A	2
GBP2	1
FGF5	2
CSF3	3
AMN	3
DGKZ	1
PADI2	1
PRKCQ	1
IL17A	1
NFATC3	1
GALNT3	2
IL5	2
TNF	2
TANK	1
SPRY2	1
TPT1	1
ARTN	1
RABGAP1L	1
NCLN	1
IL22RA1	2
IL2RB	2
MYO9B	1
AOC1	1
IL20	4
RGS8	1
SLAMF1	4
ENAH	1
IL15RA	1
IL11	4
IL17F	3
SCGN	1
CXCL14	4
MVK	1
WNT9A	4
IL3RA	2
SIT1	1
FXYD5	1
IL17C	2
YTHDF3	1
WAS	1
TNFRSF13C	2
IL2	1
IL10RA	1
PAPPA	2
IL20RA	2
EIF5A	4
JUN	1
RAB37	2
PNPT1	1
IL4	1
IL1B	1
IL33	3
ITM2A	4
BACH1	1
IFNLR1	1
FOXO1	1
VASH1	1
BID	1
METAP1D	1
SIGLEC10	1
ISM1	1
SLC39A5	1
STX8	1
HLA-E	2
TRAF2	1
SULT2A1	2
SPINK4	2
NUB1	1
PSPN	4
ALDH3A1	1
BCL2L11	1
SH2D1A	1
TRIM21	1
PSIP1	1
IL7	1
SAMD9L	1
SELPLG	2
CXADR	2
IL15	1
IL6	1
FCAR	1
CD83	2
NCR1	2
NCF2	1
NPPC	1
CCL28	2
PTX3	1
PTH1R	2
PIK3AP1	1
MGMT	1
HEXIM1	1
GOPC	1
MAP2K6	1
NT5C3A	1
ARHGEF12	1
CASP2	1
CNTNAP2	1
MAPK9	1
BCR	1
CLIP2	1
PTPRM	2
CD70	2
EGLN1	1
CLEC4A	1
OSM	1
HSD11B1	1
IL4R	2
IRAK4	1
ICAM4	1
DECR1	1
LY75	1
ITGA11	1
AXIN1	1
ANXA11	1
CD4	1
IL17RB	2
LTA	1
BANK1	1
CD200R1	1
KRT19	2
PLXNA4	1
BTN3A2	1
MLN	1
SCRN1	1
PROK1	1
IKBKG	1
CLEC4G	1
NTF3	1
TNFSF11	1
MICB_MICA	1
HLA-DRA	1
TBC1D5	1
EPO	2
CCL7	1
DAPP1	1
EDAR	1
TRIM5	1
DPP10	1
ITGA6	1
FCRL6	1
LSP1	1
TGFA	1
IL5RA	1
SLAMF7	1
CD200	1
GZMB	1
IL32	1
LIFR	2
CD84	1
RAB6A	1
CLEC4D	1
CCL3	2
PARP1	1
FABP9	1
SRPK2	1
FGF2	1
NFATC1	1
CCL26	1
CLEC4C	1
CEACAM21	2
PSMG3	1
COL9A1	1
EIF4G1	1
BSG	2
DNAJA2	1
CD244	1
KLRB1	2
CXCL8	1
KLRD1	2
IL16	1
NFASC	4
CD79B	2
CLEC7A	1
CD22	2
LAMP3	2
FCRL2	2
LAT	1
GMPR	1
HPCAL1	1
CD40LG	1
CKAP4	1
FKBP1B	1
IDS	2
DFFA	1
TGFB1	1
CXCL17	4
NUDC	1
TNFSF12	1
TNFRSF11A	2
CD160	2
VEGFD	2
GZMA	1
HCLS1	1
CD6	1
VEGFA	1
ADAM23	2
IL18R1	2
TNFRSF4	2
C1QA	3
CCL13	1
HGF	1
MERTK	2
AGRP	1
CTSO	1
FLT3LG	2
TNFSF10	2
TLR3	1
CXCL6	1
SERPINB8	1
TPSAB1	1
PPP1R9B	1
PRDX5	1
ADA	1
PCDH1	3
CLSTN2	2
FASLG	1
IL12B	2
CDSN	4
CCL11	1
KYNU	1
LY9	2
CCL20	2
MMP1	1
PGF	2
CCL25	1
MGLL	1
DNER	3
BTN2A1	3
SHMT1	1
FGF19	3
CD58	3
PTPN6	1
MATN2	3
LTBR	3
LAMA4	3
FST	3
CHRDL1	3
FIS1	1
SCGB3A2	3
CD40	1
OMD	3
ANGPTL2	3
GAL	3
SCG3	3
PDLIM7	1
SMOC2	3
TREM2	3
DNPH1	1
CCL17	1
MEGF10	3
CRHBP	3
LGALS4	3
LHPP	1
TPP1	1
CRELD2	1
CTRC	3
MEPE	3
CDON	3
ADGRE2	3
AGER	3
IL1R2	3
ESM1	3
SPON1	3
ATP5IF1	1
SKAP2	1
CXCL1	1
PRSS8	3
PLAUR	1
CCL22	3
PRELP	3
CCL24	3
LGMN	3
DAG1	1
PNLIPRP2	3
OSCAR	3
PON3	3
FABP1	3
AGRN	3
TFF2	3
CXCL3	1
NME3	3
MPIG6B	1
B4GALT1	3
LGALS9	1
FSTL3	3
TNFRSF14	1
REG4	3
WFIKKN2	3
CD48	3
CCL23	3
IL18	1
CCL4	3
IL10RB	3
CXCL10	3
EGF	1
CRLF1	3
IL1RN	1
CRIM1	3
TNFRSF13B	3
ANGPTL4	3
CST7	1
ERBB3	3
NELL2	3
MANF	1
LY6D	3
CCN2	1
NCK2	1
EPHA1	3
TIMP3	1
PLA2G4A	1
CCL21	3
MMP10	3
SCGB1A1	3
ENPP7	3
SIGLEC1	3
F2R	1
GLOD4	1
HSPA1A	1
CSF1	3
SPINT2	1
CKMT1A_CKMT1B	3
MZB1	1
TNFSF13	3
ROBO1	3
TNFRSF11B	3
ENPP5	3
LAIR1	1
COLEC12	3
SIRPB1	1
ANGPT1	1
PDGFB	1
CRKL	1
IFNGR1	3
CTSC	1
CD276	3
DBNL	1
PKLR	1
EPCAM	3
CXCL9	3
SMPDL3A	3
NPPB	3
TNNI3	2
HNRNPK	1
CEBPB	1
VIM	1
CHEK2	1
CRHR1	1
TSLP	1
MFAP3	1
TSPAN1	1
ACTA2	1
CLEC1A	1
ENTPD6	1
IL6	1
CEACAM8	1
S100P	1
ENTPD5	1
ACE2	2
BOC	1
ADH4	3
CLTA	1
EPHX2	1
TP53INP1	1
MTPN	1
EDIL3	4
ZBTB17	1
PTN	1
CEP43	1
IRAG2	1
DCN	2
GLO1	1
PAG1	1
ADAM15	2
USP8	1
BMP6	1
ITGB1BP2	1
CTSH	1
BAG6	1
MSTN	2
COMT	1
MMP7	3
PON2	1
ADAMTS16	1
GP2	1
WASF1	1
MPHOSPH8	1
DNAJB8	1
SLITRK6	1
GPR37	2
GZMH	1
GYS1	1
THPO	2
TCL1B	1
DUOX2	1
CTF1	1
AKR1C4	2
HEBP1	1
TIA1	1
CNPY2	1
CRX	2
VAMP5	1
SUSD1	1
RCOR1	1
TNF	1
CA5A	1
FABP6	1
STK11	1
SERPINB5	4
HK2	1
GRK5	2
VSTM2L	2
CCL27	3
AK1	1
ANXA4	1
ACOX1	1
NTproBNP	3
DOK2	1
AGXT	2
STK4	1
TGM2	1
DPP7	1
PLIN3	1
PLPBP	1
ICAM5	3
CGREF1	3
CXCL8	1
LGALS1	1
IGFBPL1	3
MNDA	1
SDC1	3
CDH2	3
MCFD2	1
FCRL1	3
SERPINA12	3
GH1	3
SPON2	3
NECTIN2	3
CHRDL2	3
ROR1	3
CA13	1
CCDC80	3
FBP1	1
CTSL	3
PCDH17	3
PDGFRA	3
CDH17	3
SNX9	1
NTRK2	3
GPNMB	3
QDPR	1
GHRL	3
PPP1R2	1
LEP	3
LPL	3
ADGRG2	3
SIGLEC7	3
NPTXR	3
GRAP2	1
CDHR5	3
THOP1	1
COL4A1	3
LILRA5	3
MARCO	3
ANGPTL1	3
PRSS27	3
SORT1	1
SFTPD	3
DDC	3
SDC4	1
HMOX1	3
SNAP23	1
PRKAR1A	1
IL6ST	3
DCTPP1	1
PM20D1	3
LACTB2	1
FADD	1
PDCD6	1
APLP1	3
CLEC5A	1
GSTA1	3
IGSF8	1
MEP1B	3
CD2AP	1
NADK	1
CBLIF	3
TINAGL1	3
CANT1	3
SSC4D	3
OLR1	1
DIABLO	1
LRP11	3
SEMA3F	3
GLRX	1
KITLG	3
PILRB	1
CLUL1	3
AHCY	1
FABP2	3
REN	3
GDF2	3
RNASE3	1
SOST	3
NPDC1	3
CD69	1
CXCL5	1
CDH6	3
IL19	3
ACAN	3
PLXNB3	1
TYRO3	3
EIF4EBP1	1
ACY1	3
LEPR	3
TSHB	4
S100A11	1
VSIR	1
NRCAM	3
HSPB1	1
THBD	3
KYAT1	1
FAM3C	3
TYMP	1
CLC	1
CNST	1
CDH5	3
CES1	3
FABP4	3
IGFBP1	4
PLAT	3
ICAM2	3
ADAMTS13	3
IL1RL1	3
GDF15	3
PLA2G1B	3
NOTCH3	3
TNFRSF10C	4
REG1B	3
IL2RA	3
PDGFRB	3
MET	3
CNTN1	3
BPIFB1	3
AZU1	1
PTPRF	3
NOTCH1	3
CHIT1	1
ITGB2	2
CST6	3
CSTB	1
DLK1	3
GUSB	1
SCARF1	1
CELA3A	3
CCN3	3
HYOU1	3
FAS	3
GAS6	3
EGFR	3
QPCT	3
RNASET2	1
SPP1	3
LILRB1	3
FAP	3
PPIB	1
COL18A1	3
AMY2A	3
CCL16	3
COL1A1	3
BLMH	1
PRCP	1
PGLYRP1	1
CD59	3
AMY2B	3
TCN2	3
SERPINE1	1
LILRB5	3
IGFBP2	3
PI3	3
RETN	1
CCL15	3
PRTN3	1
LILRB2	3
ST6GAL1	3
TIE1	3
SIRPA	3
CASP3	1
PTPRS	3
CA4	1
EPHB4	3
ESAM	3
CA3	1
PDGFA	1
ACP5	3
TNFSF13B	3
ENPP2	3
CPB1	3
SELE	3
PAM	3
COL6A3	3
MFAP5	3
LDLR	3
LTBP2	3
TGFBR3	3
VWF	3
PEAR1	3
REG3A	3
XG	3
ADGRE5	3
FUCA1	3
CD209	3
MB	3
DKK3	3
PCSK9	3
IGFBP7	3
UMOD	3
PLTP	3
ALCAM	3
PLA2G2A	3
MSMB	3
CTSB	3
ICAM3	3
DPT	3
CRTAC1	3
CPA1	3
SERPINA11	3
CXCL16	3
SEMA7A	3
LGALS3	1
MEGF9	3
CORO1A	1
ENG	3
PLXNB2	3
LBP	3
OSMR	3
HYAL1	3
CTSD	3
TNC	3
CD163	3
SPARCL1	3
NID1	3
AXL	3
PRSS2	3
FETUB	3
COMP	3
DPP4	3
ANGPTL3	3
PTGDS	3
CA1	1
C2	3
ICAM1	3
CCL5	1
IGFBP6	3
EFEMP1	3
REG1A	3
GGH	3
MCAM	3
DEFA1_DEFA1B	1
VASN	3
ART3	3
CNDP1	3
IL18BP	3
F9	3
ANPEP	3
SSC5D	3
ITIH3	3
CDH1	3
NCAM1	3
SELP	1
CD46	3
GP1BA	3
ANG	3
TGFBI	3
TIMP1	3
CTSZ	3
CHL1	3
C1QTNF1	3
THBS4	3
TFRC	3
KIT	3
TFF3	3
F7	3
RARRES2	3
APOM	3
TIMD4	3
ITGB1	3
CD55	3
CD14	3
FCN2	3
HSPG2	3
PCOLCE	3
IL6R	3
SOD1	1
FCGR3B	3
TFPI	3
AOC3	3
NRP1	3
FCGR2A	3
LCN2	1
CR2	3
ADA2	3
CCL18	3
VCAM1	3
CD93	3
IGFBP3	3
CHI3L1	1
CST3	3
CCL14	3
PROC	3
TTN	2
GASK1A	1
IFNW1	1
ABRAXAS2	1
MYOM2	2
HADH	1
GAMT	1
NFYA	1
ENPEP	3
EDEM2	4
DHODH	1
RIPK4	4
GBP6	1
PRKD2	1
MANSC4	1
ECI2	1
TPR	1
CALY	3
HSD17B3	1
ABCA2	4
FDX2	1
GUK1	1
PROCR	1
PYY	1
PDZD2	1
ENOX2	1
SPINK8	4
TMED4	3
FRMD4B	1
NXPE4	1
SLC12A2	1
FDX1	3
ATP5F1D	1
ACSL1	2
UGDH	2
ITPA	1
EXOSC10	1
PDE4D	2
RYR1	1
ACY3	1
NOS2	1
HCG22	3
NECAP2	1
RBM19	1
CYP24A1	1
KRT17	3
BRD3	1
ERVV-1	3
TSPAN15	1
MEGF11	1
NUP50	1
PGLYRP4	1
NUDT15	1
TEF	1
SCGB2A2	3
NEB	1
CPTP	1
SLC51B	2
MTR	1
SAT1	1
IGF2BP3	1
SART1	1
EXTL1	2
CEP112	1
NPR1	2
ZCCHC8	1
ATP1B2	2
USP47	1
MYL1	1
ARL2BP	1
RAB33A	1
IGHMBP2	1
ATP1B1	1
PMM2	1
DDA1	1
ELOB	1
TRPV3	2
EIF5	1
HMGCS1	1
NFX1	1
MMUT	1
C1GALT1C1	3
YOD1	1
PALM3	2
CSDE1	1
PKD2	1
TSNAX	1
PACS2	1
RTKN2	1
DENND2B	1
BHMT2	1
SNU13	1
THRAP3	1
TRAF3IP2	2
NOP56	1
SKIV2L	1
UBQLN3	1
CD2	1
SHD	2
FHIP2A	1
NAA10	1
VSIG10L	4
LPP	1
LRCH4	1
ACTN2	4
NFKB1	1
ANK2	1
LILRA4	1
KIF1C	1
GSTM4	2
B3GAT3	2
ARL13B	1
ATP6V1G2	1
ARNTL	1
KRT6C	1
ASS1	3
UHRF2	1
PMCH	3
COPB2	1
GP1BB	1
KIF22	1
CSRP3	2
CBX2	1
MRPL24	2
BRDT	2
LAMA1	2
TPM3	1
GCLM	1
EIF2AK3	1
MYH4	1
ATP2B4	1
CASQ2	1
CACNA1H	1
ATP1B3	1
MED21	1
ADRA2A	2
TMED10	1
RAB39B	1
RPS10	1
HIP1	1
CSF2	1
MAP1LC3B2	4
REXO2	1
SNED1	2
PAGR1	1
SIL1	2
M6PR	1
ENO3	2
VIPR1	1
PNMA1	1
TOR1AIP1	1
SEL1L	1
GNPDA1	1
NUDT10	1
MYBPC2	2
CBS	2
OPLAH	1
PYDC1	1
ANP32C	1
AIF1L	1
IGSF21	1
HRC	2
LMOD1	1
DMP1	2
HMGCL	1
SNX5	1
ITPR1	1
COQ7	1
RNF5	1
LONP1	1
BECN1	1
CCER2	2
COMMD1	1
DMD	1
EDN1	4
SCRIB	1
ROBO4	2
OXCT1	1
PECR	1
EHD3	1
IDO1	1
ENTR1	1
HSBP1	1
FSTL1	1
DLL4	4
HSDL2	1
RBPMS2	1
RANBP1	1
INPP5D	1
AHNAK	1
SIGLEC8	2
MAN1A2	2
ANXA2	1
GRP	1
ZP3	2
LIPF	1
BOLA2_BOLA2B	1
TMEM132A	2
FSHB	3
GIP	1
RECK	2
RNF149	2
AAMDC	1
GADD45GIP1	1
RNASE10	2
ECHS1	1
CEP170	1
KHK	1
ATP6V1G1	1
HS1BP3	1
AHNAK2	2
MYL4	1
APOBR	4
DNAJC6	1
FAM172A	1
CALCOCO2	1
EPPK1	1
MYL3	2
NIT1	1
GATD3B	1
NFE2	1
SEC31A	1
EIF2S2	1
NAGK	1
CRYZL1	1
ENPP6	1
MECR	1
ADAMTSL4	2
PRRT3	2
SCN4B	2
SCPEP1	1
BPIFA2	1
LAMB1	2
B3GNT7	1
POMC	2
ASRGL1	1
RPL14	1
CNP	1
COL2A1	1
GRHPR	1
GGACT	1
ECHDC3	2
NT5C	1
GALNT5	2
MYBPC1	2
TPK1	1
SYTL4	1
GMFG	1
SGSH	1
RILPL2	1
PTPRZ1	2
PGD	1
CDA	1
LILRA6	2
MELTF	2
FAM20A	2
ADGRF5	2
PPM1F	1
FABP3	1
UPB1	2
TOMM20	1
RAB27B	1
CD80	4
BNIP2	1
PTGR1	2
SPESP1	4
MMP15	1
NGFR	2
ELN	2
EHBP1	1
GET3	1
GGCT	1
COCH	1
MAN2B2	2
HBZ	1
DTYMK	1
MAMDC2	2
SRPX	2
BPIFB2	2
BCAT1	1
MYDGF	1
L3HYPDH	1
ASPN	2
TCOF1	1
COX6B1	1
TIMP2	1
CRYBB1	1
LECT2	2
UBE2L6	1
CPXM2	2
PDAP1	1
PTPRB	2
RAB11FIP3	1
TCTN3	2
CHMP6	1
PKD1	2
NPL	1
IGSF9	1
SARG	1
SCRG1	2
VIT	2
EEF1D	1
NIT2	1
HEPH	2
ADAMTSL5	3
ACADSB	1
RAB10	1
TIMM10	1
SERPINE2	1
CMC1	1
LRRC59	1
FCAMR	2
NPTX2	2
PRAP1	2
CTHRC1	2
CD248	2
FGFBP2	1
COL15A1	2
CSPG4	1
SBSN	1
CILP	1
CKB	2
STAB2	2
IGDCC4	2
CHGA	1
SLURP1	1
CLEC4M	1
CPQ	1
NOTCH2	1
ITGBL1	1
HPSE	1
POSTN	1
CELA2A	1
TNN	2
GM2A	1
TALDO1	1
ASAH1	1
LAMP1	1
GOT1	1
CEACAM6	1
CTLA4	1
KLK3	2
ISM2	1
AMDHD2	1
LCP1	1
SLC4A1	1
ADAMTSL2	1
DDT	1
BDNF	1
CYTL1	2
PDIA4	1
LILRA3	1
MUC2	1
FBLN2	2
COL3A1	1
PTPRC	2
PRG2	1
MYH9	1
PRG3	1
TNFSF8	1
PPIF	1
TWF2	1
SHISA5	2
TREH	1
BGLAP	4
NPC2	1
PSAP	1
GGA1	1
PBLD	1
EPHA10	2
GHRHR	2
SESTD1	1
FOSB	1
NDRG1	1
ODAM	2
PTEN	1
TPPP3	2
ATP6V1F	1
TBC1D17	1
GBP4	1
FKBP7	2
PTS	1
TNF	1
NXPH1	1
PMVK	1
VSTM1	1
SLC39A14	2
ING1	1
KEL	1
WASF3	1
BRK1	2
FMNL1	1
GKN1	1
ANXA10	2
HMOX2	1
KLB	1
ISLR2	4
TIGAR	1
AKT1S1	1
AGR2	2
CASP1	1
CARHSP1	1
KRT5	1
GDNF	1
SLIT2	3
NOS1	2
C2CD2L	1
ATXN10	1
MUC13	2
GPKOW	1
ECE1	1
PFDN2	1
CASP10	1
ILKAP	1
BAX	1
CERT	1
MRPL46	1
STK24	1
GLT8D2	4
RASA1	1
DUSP3	1
FGR	1
HSP90B1	1
MAPT	4
CLSPN	1
PADI4	1
IVD	4
NOS3	2
PLIN1	3
CETN2	1
PRTFDC1	1
TST	2
XRCC4	1
TARBP2	1
NEFL	2
FHIT	1
KIRREL2	1
CLSTN1	2
TDRKH	1
GSTP1	1
MAX	1
S100A16	2
DCTN6	1
PTK7	1
SSB	1
PAK4	2
SIRT5	1
LYPD1	2
PXN	1
IDI2	4
LIF	2
IFNL1	1
SMARCA2	1
COPE	2
ATF2	1
SLC16A1	1
KRT14	2
CALB2	2
ARID4B	1
C19orf12	4
SCARB1	4
AMFR	1
MMP13	2
CDHR1	4
IL34	2
ANXA5	2
ATP5PO	1
SIGLEC15	1
KCNIP4	2
SLC27A4	1
METAP1	1
TDGF1	1
RAB6B	2
TBCB	1
BMP4	3
CST5	2
ASAH2	2
CXCL8	1
BCAN	1
ACVRL1	1
EIF4B	1
DPEP1	1
MAP4K5	1
IL18RAP	1
CRIP2	1
PPP3R1	1
DARS1	1
MAD1L1	1
PSG1	2
DRAXIN	4
EBAG9	1
ULBP2	1
NGF	1
ABHD14B	1
PHOSPHO1	2
CRADD	1
SPOCK1	1
CC2D1A	1
AFP	2
MATN3	1
OBP2B	2
TNFRSF10B	1
EPHB6	1
CALCA	2
SFRP1	2
TNFRSF9	1
RBKS	1
TCL1A	1
CD63	1
PSME2	1
ASGR1	1
FUT8	1
VWC2	4
FKBP5	1
RSPO1	2
WFIKKN1	2
SETMAR	1
SKAP1	1
IMPA1	1
PTPN1	1
GGT5	1
CLPP	1
IL6	1
PTPRN2	1
NMNAT1	1
CRTAM	1
CDCP1	1
[truncated: 944 more rows]
